# Supplementary material for: Dietary and Genetic Aspects of Polycystic Ovary Syndrome (PCOS) in Polish Women—Part I: Nutritional Status and Dietary Intake
Source: Nutrients. 2025 Jul 21;17(14):2377. doi: 10.3390/nu17142377 (PMC12300548; doi:10.3390/nu17142377)
Supplement: Supplementary file 1 [file nutrients-17-02377-s001.zip]

Archive with 1 entries (1 files):
- nutrients-3736838-supplementary.pdf
